# Supplementary material for: The Enhancement of Abiotic Stress Tolerance in Arabidopsis via Heterologous Overexpression of TcDHN1, a Dehydrin Identified in the Recalcitrant Seeds of Taxillus chinensis
Source: Plants (Basel). 2026 Mar 12;15(6):884. doi: 10.3390/plants15060884 (PMC13030604; doi:10.3390/plants15060884)
Supplement: Supplementary file 1 [file plants-15-00884-s001.zip › Supplementary_Table.xlsx]

## Sheet: Sheet1
Table S1 The primers used in this study
Primer name	Forward sequence	Reverse sequence	Annotation
TcDHN1	ATGGCCGAAGAAAATCCTCATCCC	TCATTCACTCTTGTGGTACCCTGGG	Cloning of TcDHN1 CDS and Semi-quantitative RT-PCR
pCAMBIA 1301-TcDHN1	gggggggcccggtaccATGGCCGAAGAAAATCCTCATC	ggtggagctcggtaccTCATTCACTCTTGGGTACCCTG	PCAMBIA 1301-TcDHN1 vector amplification
TcDHN1-q	AGAAAATCCTCATCCCGCC	TCTCTCCTCCATCTCCCTGC	qRT-PCR
AtActin	GCAAGATGGATGCCACTACCC	AGTGGGAGACGAAGGGGCT	qRT-PCR inner control
AtHsp70-1-q	GTGTATGGAGCCAGTTGAGAAG	GAACCTTAGGGATACGGGTAGA	qRT-PCR
AtRD29A-q	CACCAGGCGTAACAGGTAAA	GGAAGACACGACAGGAAACA	qRT-PCR
